# Supplementary material for: Inhibition of RPS6K reveals context-dependent Akt activity in luminal breast cancer cells
Source: PLoS Comput Biol. 2021 Jun 30;17(6):e1009125. doi: 10.1371/journal.pcbi.1009125 (PMC8277016; doi:10.1371/journal.pcbi.1009125)
Supplement: S1 Table — (XLSX) [file pcbi.1009125.s012.xlsx]

## Sheet: Model parameters
	No	Parameter	Description	Value Reference	MCF7	T47D	ZR75-1
	1	'IGF_0'	IGF molecules	varied/set	100000	100000	100000
	2	'INS_0'	Insulin molecules	varied/set	100000	100000	100000
	3	'IGF1R_0'	Total IGF1R molecules	fit	25000	1057	2708
	4	'INSR_0'	Total InsR molecules	fit	25000	65698	81608
	5	'IRS_0'	Total IRS molecules	fit	92766	163403	28112
	6	'SOS_0'	Total SOS molecules	fit	90075	49408	130811
	7	'RAS_0'	Total Ras molecules	fit	230642	103342	202775
	8	'RAF_0'	Total Raf molecules	fit	126069	222812	206997
	9	'MEK_0'	Total MEK molecules	fit	1098164	1009279	1121731
	10	'ERK_0'	Total ERK molecules	fit	763172	601763	1106150
	11	'PI3K_0'	Total PI3K molecules	fit	64009	102132	125705
	12	'PDK1_0'	Total PDK1 molecules	fit	186081	239159	127893
	13	'AKT_0'	Total Akt molecules	fit	432907	537954	598046
	14	'TSC2_0'	Total TSC2 molecules	fit	131339	43600	122720
	15	'MTORC1_0'	Total mTORC1 molecules	fit	83469	56110	30685
	16	'RPS6K_0'	Total RPS6K molecules	fit	121978	95568	24365
	17	'kf1'	Ligand association - IGF1/IGF1R	fit	0.483668	0.483668	0.483668
	18	'kf1b'	Ligand dissociation - IGF1/IGF1R	fit	-2.9153	-2.9153	-2.9153
	19	'kf1c'	Phosphtorylation - IGF1R	fit	2.98654	2.98654	2.98654
	20	'kf1d'	Dephosphtorylation - IGF1R	fit	1.20523	1.20523	1.20523
	21	'kf2'	Ligand association - Insulin/InsR	fit	4.63116	4.63116	4.63116
	22	'kf2b'	Ligand dissociation - Insulin/InsR	fit	-0.866666	-0.866666	-0.866666
	23	'kf2c'	Phosphtorylation - InsR	fit	4.87577	4.87577	4.87577
	24	'kf2d'	Dephosphtorylation - InsR	fit	-2.65256	-2.65256	-2.65256
	25	'kf3'	IRS phosphorylation by IGF1R	fit	-2.79134	-2.79134	-2.79134
	26	'kf4'	IRS phosphorylation by InsR	fit	-3.19022	-3.19022	-3.19022
	27	'kf5'	SOS activation by IGF1R	fit	-0.69197	-6.73313	0.715099
	28	'kf6'	SOS activation by InsR	fit	4.12495	-3.98196	-6.00854
	29	'kf7'	SOS activation by IRS	fit	-3.04002	-2.87872	-3.62319
	30	'kf8'	Ras activation by SOS	fit	-4.57602	-4.57602	-4.57602
	31	'kf9'	Raf phosphorylation by Ras	fit	0.353168	0.353168	0.353168
	32	'kf10'	MEK phosphorylation by Raf	fit	4.33095	4.33095	4.33095
	33	'kf11'	ERK phosphorylation by MEK	fit	-6.93151	-6.93151	-6.93151
	34	'kf12'	PI3K activation by IRS	fit	-3.80157	-3.80157	-3.80157
	35	'kf13'	PDK1 activation by PI3K	fit	-6.24828	-7.71021	-6.97369
	36	'kf14'	Akt phosphorylation by PDK1	fit	1	1	1
	37	'kf15'	TSC2 phosphorylation by Akt	fit	-6.77866	-6.77866	-6.77866
	38	'kf16'	mTORC1 activation by TSC2	fit	-7.78865	-7.99809	-7.3039
	39	'kf17'	RPS6K phosphorylation by mTORC1	fit	-7.71239	-7.71239	-7.71239
	40	'kf101'	IRS dephosphorylation	fit	-0.08309	-0.177228	-0.0325637
	41	'kf102'	SOS deactivation	fit	-6.4728	-5.75935	1.63444
	42	'kf103'	Ras deactivation	fit	0.047737	0.367627	2.464
	43	'kf104'	Raf dephosphorylation	fit	3.90389	3.30771	-0.793851
	44	'kf105'	MEK dephosphorylation	fit	0.759289	1.95718	0.931678
	45	'kf106'	PI3K deactivation	fit	0.513667	0.513667	0.513667
	46	'kf107'	PDK1 deactivation	fit	-0.86775	-0.86775	-0.86775
	47	'kf108'	TSC2 dephosphorylation	fit	-3.34471	-3.34471	-3.34471
	48	'kf109'	mTORC1 deactivation	fit	-4.50982	-4.50982	-4.50982
	49	'kf110'	Akt dephosphorylation	fit	6.39296	6.39296	6.39296
	50	'kf111'	RPS6K dephosphorylation	fit	-2.79618	-2.79618	-2.79618
	51	'kf112'	ERK dephosphorylation	fit	-2.89961	-5.86026	-2.95426
	52	'kf201'	SOS inhibition by ERK	fit	2.76281	2.76281	2.76281
	53	'kf202'	MEK inhibition by ERK	fit	4.07721	4.07721	4.07721
	54	'kf203'	IRS inhibition by RPS6K	fit	-5.44446	-5.44446	-5.44446
	55	'kf204'	Raf inhibition by Akt	fit	0.227444	0.227444	0.227444
	56	'kf206'	IRS inhibition by ERK	fit	-6.35119	-6.35119	-6.35119
	57	'kf207'	Akt dephosphorylation by ERK	fit	-6.37521	2.6432	-6.58388
	58	'kf208'	IRS inhibition by Akt	fit	-5.0059	-4.9735	-4.8572
	59	'kf301'	IRS de-inhibition	fit	-3.09433	-3.09433	-3.09433
	60	'kf302'	SOS de-inhibition	fit	-0.98065	-0.98065	-0.98065
	61	'kf303'	Raf de-inhibition	fit	4.27861	4.27861	4.27861
	62	'kf304'	MEK de-inhibition	fit	-5.65591	-5.65591	-5.65591
	63	'kf401'	phospho-IGF1R internalization	fit	-3.10158	-2.19928	-1.69032
	64	'kf402'	IGF1R recycling	fit	-2.92489	2.05835	0.838454
	65	'kf403'	phospho-InsR internalization	fit	-3.41926	-3.0319	-3.47295
	66	'kf404'	InsR recycling	fit	-7.08072	2.07726	2.95209
	References
	1. Halasz M, Kholodenko BN, Kolch W, Santra T. Integrating network reconstruction with mechanistic modeling to predict cancer therapies. Sci Signal. 2016;9(455):ra114.
	2. Sedaghat AR, Sherman A, Quon MJ. A mathematical model of metabolic insulin signaling pathways. Am J Physiol Endocrinol Metab. 2002;283:E1084-101.
	3. Bianconi F, Baldelli E, Ludovini V, Crino L, Flacco A, Valigi P. Computational model of EGFR and IGF1R pathways in lung cancer: A Systems Biology approach for Translational Oncology (vol 30, pg 142, 2012). Biotechnol Adv. 2013;31:358-60.
	4. Mendoza MC, Er EE, Blenis J. The Ras-ERK and PI3K-mTOR pathways: cross-talk and compensation. Trends Biochem Sci. 2011 Jun 1;36(6):320-8.
