# Supplementary material for: Inhibition of RPS6K reveals context-dependent Akt activity in luminal breast cancer cells
Source: PLoS Comput Biol. 2021 Jun 30;17(6):e1009125. doi: 10.1371/journal.pcbi.1009125 (PMC8277016; doi:10.1371/journal.pcbi.1009125)
Supplement: S2 Table — (XLSX) [file pcbi.1009125.s013.xlsx]

## Sheet: MCF7 dose response ALL
Sample Name	14.3.3.Beta_RS00266153.txt	14.3.3.Zeta_RS00266154.txt	4EBP1_pS65_RS00266091.txt	4EBP1_pST37_46_RS00266090.txt	4EBP1_pT70_RS00266637.txt	4EBP1_RS00166092.txt	ACC_pS79_RS00266097.txt	AIB1_RS00266074.txt	AIB1_RS00266075.txt	AIB1_RS00266201..mouse..txt	AKT_pS473_RS00266605.txt	AKT_pT308_RS00266606.txt	AKT_RS00266607.txt	AMPKa_pT172_RS00266517.txt	AMPKa_RS00266436.txt	AR_RS00266627.txt	BCl2_RS00266076..mouse..txt	Beta.Catenin_pS33_RS00266071.txt	Beta_catenin_RS00266445.txt	BIM_RS00266505.txt	BRCA1_RS00266203.txt	BRCA2_RS00266632.txt	c.JUN_RS00266450.txt	Caspase.3_RS00266448.txt	caspase7_RS00266504.txt	Caveolin_RS00266500.txt	CD31_RS00266077..mouse..txt	CD98_RS00266638.txt	cJUN_pS73_RS00266449.txt	cKIT_RS00266516.txt	cMyc_pT58_RS00266161.txt	cMyc_RS00266160.txt	COLLAGEN.VI_RS00266072.txt	COX2_RS00266454.txt	cRaf_RS00266109.txt	Cyclin.B1_RS00266094.txt	Cyclin.D1_RS00266095.txt	Cyclin.E1_RS00266078..mouse..txt	CyclinD1_RS00266506.txt	E_cadherin_RS00266444.txt	EGFR_pY1173_RS00266502.txt	EGFR_pY992_RS00266509.txt	EGFR_RS00266508.txt	elF4E_RS00266093.txt	EN1_RS00266155.txt	ER_pS118_RS00266501.txt	ER_RS00266623.txt	ER_RS00266635..txt	ERK2_RS00266103.txt
SFM 1	0.836351	1.29977	0.740777	1.89412	0.326513	0.388286	0.105727	3.25672	3.2794	2.00907	0.122776	0.194363	7.03427	0.334175	0.3986	0.195777	0.281212	0.341378	3.33598	0.446953	0.16932	0.080087	0.32479	0.398474	0.239205	0.47672	0.0205414	1.32781	0.189018	0.0351897	0.0690829	0.454623	0.584031	0.496	1.58876	1.50386	0.460482	0.291645	0.928582	1.76591	0.265975	0.0917852	0.275328	0.982738	0.0905766	0.396303	1.45816	0.214987	2.15517
SFM 2	0.970481	1.38935	0.651252	2.21594	0.331519	0.334587	0.0815576	3.90304	3.6738	2.3186	0.111216	0.143129	7.37734	0.277914	0.337364	0.447379	0.278832	0.425083	4.69031	0.654751	0.174916	0.0887033	0.345068	0.249679	0.197947	0.520633	0.0152104	1.89745	0.142838	0.0762384	0.0721119	0.429609	0.709373	0.40074	1.93829	1.8763	0.411617	0.245713	1.09267	2.11929	0.238309	0.0677328	0.213096	1.02958	0.129271	0.431418	1.79015	0.264767	2.71121
SFM 3	0.684702	1.12199	0.637597	1.67284	0.429759	0.412822	0.109734	3.10288	2.74591	2.24028	0.185721	0.220925	6.01781	0.321565	0.447517	0.336038	0.335224	0.24727	3.23127	0.397695	0.219973	0.134348	0.302596	0.3424	0.22593	0.46366	0.021957	1.18286	0.188805	0.0337228	0.101486	0.487999	0.548644	0.471282	1.48426	1.26406	0.445062	0.323221	0.775258	1.46162	0.124855	0.0954762	0.175626	0.821394	0.130385	0.497789	1.42787	0.19803	1.94676
10%FBS 1	0.954596	1.31978	0.678583	2.15446	0.338398	0.341125	0.0784588	3.20123	3.40256	2.41523	0.204235	0.166876	6.5112	0.282582	0.32569	0.330472	0.283089	0.478806	3.72134	0.403021	0.184953	0.104939	0.34975	0.264899	0.192146	0.35982	0.0164919	1.74425	0.163195	0.0469874	0.0661277	0.461073	0.606436	0.450998	1.62905	1.39909	0.321796	0.241605	0.9656	1.66029	0.241874	0.0741528	0.249408	0.964408	0.141893	0.662402	1.76593	0.362575	2.36742
10%FBS 2	1.01519	1.40903	0.687549	2.20157	0.319248	0.296694	0.086554	3.44416	3.40769	2.47183	0.162025	0.193421	6.29492	0.270736	0.28346	0.454165	0.300325	0.451941	3.5931	0.447676	0.205813	0.0963745	0.339782	0.232255	0.196602	0.282439	0.0178332	1.62491	0.144839	0.0465306	0.0753073	0.446098	0.776184	0.462307	1.71629	1.33393	0.360076	0.247403	0.853603	1.69567	0.211883	0.0778426	0.22466	1.04128	0.166243	0.709668	1.85078	0.351648	2.43773
10%FBS 3	0.941999	1.51191	0.72197	2.98925	0.313297	0.364634	0.0754536	4.0254	3.87195	2.84628	0.18046	0.203107	6.83724	0.231984	0.29345	0.515735	0.290967	0.46243	3.96456	0.384884	0.166021	0.096842	0.31345	0.241522	0.186029	0.305606	0.0168997	1.96456	0.151629	0.0460812	0.0782233	0.441146	0.659812	0.418166	1.73967	1.48082	0.379514	0.221655	0.959199	1.89704	0.199098	0.0741386	0.233658	1.11068	0.139466	0.684444	1.69075	0.292106	2.76706
EGF 1	0.749717	0.906473	0.688566	1.77611	0.387865	0.39759	0.103659	2.42144	2.42201	1.685	0.354146	0.322751	4.07629	0.31008	0.332576	0.186634	0.318126	0.518317	2.2893	0.31377	0.229013	0.107498	0.328739	0.276714	0.226764	0.336658	0.0188114	1.02818	0.204172	0.0353651	0.0929298	0.4924	0.590511	0.479034	1.20316	0.972821	0.35354	0.267142	0.583222	1.06704	0.102796	0.0851071	0.268844	0.771676	0.108328	0.620297	1.33569	0.345864	1.50872
EGF 2	0.932716	1.36741	0.756983	2.7629	0.278196	0.340238	0.0839935	3.69575	3.7044	2.57361	0.331142	0.287539	6.0245	0.200108	0.291495	0.433028	0.272501	0.472151	2.92775	0.390191	0.190361	0.0860459	0.314847	0.2093	0.188715	0.286379	0.0183516	1.89596	0.146124	0.0345919	0.0730851	0.449542	0.664271	0.430363	1.62605	1.47242	0.315257	0.211016	0.939531	1.81659	0.217977	0.074818	0.220459	1.10269	0.144036	0.559191	1.73818	0.271937	2.23706
EGF 3	0.696728	1.2954	0.726124	2.66899	0.392524	0.368073	0.0856623	3.90422	3.62944	2.63636	0.289564	0.265141	6.21141	0.266236	0.297445	0.265378	0.264973	0.383447	3.37313	0.394456	0.20803	0.11187	0.322035	0.239516	0.214758	0.298423	0.0126508	1.63138	0.17261	0.0362811	0.0810691	0.494315	0.5727	0.453168	1.58818	1.48651	0.347435	0.203807	0.804128	1.55209	0.224026	0.0764132	0.254656	1.01656	0.140766	0.55405	1.75393	0.282104	2.50925
INS 0.1 1	0.928768	1.3621	0.643687	2.36248	0.374537	0.354638	0.0863485	3.36137	3.8645	2.48015	0.0991242	0.288299	5.79215	0.269733	0.276113	0.591487	0.248282	0.447611	3.47174	0.510476	0.212468	0.100518	0.314809	0.2545	0.23403	0.354973	0.0156156	2.97156	0.444701	0.0746215	0.0794885	0.456643	0.674465	0.387764	1.55309	1.50297	0.347593	0.195384	0.995299	1.60999	0.20337	0.0768266	0.231776	1.03808	0.122294	0.377373	1.6675	0.441012	2.72303
INS 0.1 2	0.671103	1.21493	0.606243	2.08159	0.380262	0.384126	0.0937822	3.58241	3.31687	2.2991	0.122938	0.180193	5.70746	0.297673	0.334374	0.390237	0.268374	0.461774	2.92376	0.357157	0.192255	0.117784	0.310366	0.278548	0.23155	0.358119	0.0173434	1.42171	0.148513	0.0362928	0.0915526	0.477659	0.548435	0.459205	1.55678	1.27173	0.387635	0.237768	0.837157	1.36584	0.227311	0.0820418	0.251834	0.938501	0.126752	0.440874	1.81091	0.358517	2.13141
INS 0.1 3	0.91044	1.35145	0.616836	2.4211	0.339353	0.378856	0.0864248	3.95748	3.79118	2.45458	0.118814	0.163374	6.32922	0.289817	0.29668	0.604446	0.252599	0.430048	3.3653	0.456062	0.197292	0.0986271	0.312928	0.276594	0.207699	0.417467	0.0132447	1.83012	0.126289	0.0395632	0.0891848	0.465639	0.6351	0.417517	1.56129	1.55756	0.39656	0.230896	1.0124	1.62848	0.218798	0.0777658	0.243496	1.01338	0.135069	0.42229	1.72015	0.283387	2.54144
INS 1 1	0.914379	1.02149	0.73614	1.69827	0.361945	0.360949	0.0954962	3.18374	2.9783	1.95538	0.213819	0.248866	4.72073	0.177996	0.304014	0.19859	0.291546	0.537334	2.16138	0.413871	0.235985	0.0933362	0.414092	0.271766	0.231831	0.325473	0.0165715	1.18373	0.138668	0.04719	0.0389273	0.548088	0.800454	0.529626	1.22626	1.11712	0.397114	0.253706	0.787705	1.0582	0.13494	0.085696	0.250151	0.935432	0.067524	0.457218	1.13027	0.262765	1.68651
INS 1 2	0.676687	1.46268	0.687059	2.77709	0.312491	0.377536	0.0903056	4.52562	4.32322	2.5728	0.210937	0.256803	6.31579	0.256619	0.28427	0.598362	0.245142	0.520178	3.48835	0.36766	0.201859	0.0943785	0.383871	0.277798	0.188942	0.370498	0.0142705	1.91982	0.133257	0.0440786	0.0840609	0.509189	0.739372	0.456007	1.5786	1.53206	0.394024	0.224419	0.951172	1.72859	0.22325	0.0768188	0.261254	1.12182	0.146287	0.419722	1.95124	0.26602	2.22015
INS 1 3	0.725529	1.23533	0.677154	2.42685	0.325063	0.414086	0.0850663	3.96682	3.45743	2.45473	0.190698	0.238808	6.74874	0.293071	0.330655	0.317219	0.245528	0.341968	2.88705	0.425883	0.216169	0.0990886	0.363134	0.277222	0.207855	0.403679	0.0156906	1.585	0.145039	0.0416	0.0947735	0.523492	0.622459	0.446186	1.44487	1.37135	0.362813	0.233749	0.973912	1.34976	0.232768	0.0772527	0.239183	0.948579	0.141361	0.457375	1.8918	0.297177	2.3405
INS 5 1	0.81893	1.32815	0.639204	2.4965	0.265919	0.376312	0.0870613	4.0568	3.48045	2.4461	0.422157	0.38325	5.99503	0.275945	0.327068	0.395688	0.242274	0.548949	3.12482	0.483747	0.196999	0.0841064	0.37339	0.277798	0.206886	0.29233	0.0152154	1.80303	0.133	0.0421887	0.0939718	0.55938	0.68117	0.452136	1.51477	1.43147	0.376633	0.229833	0.998164	1.58414	0.205911	0.0710228	0.233947	1.00069	0.159704	0.460588	1.88349	0.264439	2.14103
INS 5 2	0.902177	1.55198	0.522037	2.92862	0.184165	0.307118	0.0814142	4.30359	3.73628	2.19241	0.476415	0.389161	6.31628	0.246133	0.29927	0.432367	0.214908	0.544643	3.69484	0.488784	0.197126	0.0969174	0.363244	0.23977	0.202194	0.347414	0.0143864	1.71748	0.146307	0.0459218	0.0834582	0.535607	0.518677	0.399831	1.59645	1.47069	0.363065	0.208541	1.02234	1.63934	0.203883	0.0495428	0.312361	1.1721	0.16782	0.463415	1.90396	0.284709	2.2233
INS 5 3	0.926907	1.55384	0.763339	2.73377	0.230145	0.34506	0.0845922	4.87366	3.82229	2.67635	0.464606	0.37754	6.45761	0.228393	0.316842	0.507511	0.205881	0.510182	3.4069	0.505016	0.18587	0.0742287	0.306507	0.274348	0.183771	0.355309	0.0128139	1.51514	0.139806	0.0462357	0.0938554	0.536725	0.748202	0.477136	1.6312	1.32462	0.362791	0.196011	1.01751	1.79886	0.223717	0.0598516	0.212657	0.884351	0.164166	0.460231	1.92092	0.246163	2.2565
INS 10 1	0.824186	1.30149	0.642022	2.85713	0.286175	0.416452	0.0913451	3.961	3.51571	2.46969	0.424325	0.307521	6.16581	0.258762	0.354515	0.170915	0.213378	0.445537	3.27594	0.456788	0.21641	0.153903	0.280716	0.237241	0.233911	0.420217	0.0150279	1.43857	0.109096	0.0375369	0.0945138	0.460521	0.66582	0.442697	1.5229	1.3328	0.404748	0.231129	0.888251	2.88117	0.239288	0.0680849	0.221992	0.960074	0.124493	0.488828	1.75327	0.293637	1.54193
INS 10 2	1.22909	2.17063	1.0609	4.37487	0.177137	0.540413	0.0916798	5.148	4.73724	3.55119	1.1897	0.800669	10.0455	0.284142	0.250037	0.266915	0.249767	0.357072	5.66686	1.17865	0.116674	0.03419	0.474	0.143585	0.155107	0.29499	0.00943341	2.71229	0.102054	0.0534687	0.0448981	0.478931	0.772888	0.299561	2.48909	2.21453	0.576792	0.189641	1.59466	3.0336	0.188879	0.0639512	0.18744	1.61981	0.174785	0.282688	1.29834	0.176834	3.32725
INS 10 3	1.11837	2.0038	1.09323	3.93566	0.0924456	0.531879	0.100528	5.22235	4.66798	3.19576	1.32106	0.876365	8.73418	0.20606	0.234561	0.281286	0.225567	0.358207	5.51974	0.918403	0.076212	0.0425023	0.508151	0.155262	0.173793	0.289576	0.0100548	2.54449	0.14683	0.053349	0.0578966	0.471022	0.710581	0.30685	2.48806	1.9052	0.50008	0.196848	1.40542	3.02711	0.192765	0.0651156	0.203558	1.36608	0.196222	0.314793	1.30357	0.168711	3.48689
INS 20 1	0.97852	1.7158	0.829594	3.06204	0.183864	0.435934	0.0795603	4.31117	3.85434	3.46224	0.856282	0.503951	7.5913	0.236424	0.330508	0.259185	0.214084	0.416254	4.32326	0.56957	0.105027	0.055989	0.376296	0.19465	0.202317	0.359078	0.0115579	2.14793	0.126636	0.0477504	0.0483856	0.457586	0.727907	0.354481	1.94488	1.62819	0.480522	0.218031	1.21358	2.47307	0.237452	0.0769318	0.251311	1.20554	0.154387	0.449505	1.75261	0.164951	3.05053
INS 20 2	0.987988	1.61205	0.738416	2.85238	0.174709	0.347269	0.0915918	2.32654	2.23128	1.7742	0.896391	0.558007	6.4686	0.275431	0.353697	0.171538	0.225678	0.408897	3.45688	0.417057	0.0739966	0.0520455	0.311149	0.195508	0.228825	0.387645	0.0129003	2.26702	0.140275	0.0456111	0.0445527	0.408988	0.717604	0.360906	1.65165	1.42671	0.445256	0.2058	1.16035	2.13496	0.268903	0.0847622	0.256152	1.05763	0.153396	0.505899	1.26972	0.164621	2.51861
INS 20 3	0.870539	1.47698	0.78592	2.9758	0.211213	0.382545	0.0758092	3.80094	3.45133	2.81993	0.917953	0.631737	6.65206	0.235323	0.31473	0.308725	0.250272	0.491555	3.75462	0.430005	0.11483	0.0598426	0.380444	0.217831	0.201986	0.350373	0.0138274	1.94137	0.156505	0.0443487	0.0514375	0.476866	0.623436	0.453146	1.74864	1.46424	0.395706	0.229972	1.11252	2.02006	0.252587	0.0691196	0.231502	1.10209	0.148852	0.483985	1.61857	0.205391	2.52064
IGF 0.1 1	0.769907	1.4661	0.754481	2.78536	0.197279	0.397038	0.0921644	3.47606	3.29385	2.76324	0.395833	0.293678	6.99601	0.299551	0.375205	0.242577	0.264	0.457807	3.96578	0.476419	0.109312	0.0610317	0.341312	0.239398	0.212803	0.382666	0.0139156	2.03018	0.159361	0.0428457	0.0468991	0.420591	0.630388	0.429799	1.6399	1.4783	0.4338	0.229954	1.01264	2.0175	0.256443	0.0787126	0.257796	1.09275	0.143842	0.433492	1.50425	0.205975	2.67662
IGF 0.1 2	0.711204	1.42293	0.677785	2.78982	0.295206	0.398021	0.0809983	3.81245	3.49724	1.84167	0.429163	0.308054	6.76268	0.220339	0.336921	0.433753	0.273554	0.501725	3.75724	0.519471	0.151809	0.0885804	0.335733	0.273254	0.202926	0.340702	0.0164913	1.86213	0.157138	0.038992	0.0588723	0.471668	0.627095	0.491608	2.63804	1.47725	0.435593	0.224436	0.919483	1.99675	0.248742	0.0774612	0.25258	1.04954	0.150928	0.444887	1.6652	0.254056	2.66341
IGF 0.1 3	0.68783	1.41726	0.748843	2.76393	0.296553	0.39311	0.0875304	3.93727	3.49044	2.85062	0.329534	0.258319	7.67804	0.291155	0.362459	0.385281	0.275109	0.448026	4.08445	0.551448	0.145679	0.0915529	0.315925	0.272079	0.187446	0.387911	0.0167292	1.76609	0.140664	0.043623	0.0590629	0.433177	0.630914	0.444256	1.77336	1.67212	0.409549	0.23996	1.04222	1.93958	0.245206	0.0721506	0.244152	1.09361	0.130088	0.426415	1.75286	0.272519	2.77629
IGF 1 1	0.680547	1.36479	0.740915	3.03513	0.308825	0.380791	0.0796137	3.54494	3.50049	2.55431	1.54632	1.15917	5.51682	0.267856	0.319684	0.378627	0.301704	0.45031	3.59158	0.502928	0.181753	0.108942	0.308199	0.25409	0.177504	0.365349	0.0164634	1.99679	0.148777	0.0438155	0.06626	0.432779	0.562497	0.453724	1.69709	1.42314	0.350759	0.259373	0.876497	1.84788	0.238248	0.0756078	0.253186	1.03621	0.125709	0.447994	1.825	0.362894	2.49381
IGF 1 2	0.943232	1.35817	0.683616	2.85237	0.312655	0.387811	0.0825882	3.53447	3.71468	2.66063	1.36718	1.47766	5.61779	0.262344	0.315615	0.429955	0.304139	0.468904	3.6903	0.491074	0.158169	0.108936	0.322417	0.257488	0.181341	0.321376	0.0177397	1.90556	0.155419	0.0457131	0.0619379	0.44066	0.609441	0.46578	1.65228	1.44872	0.38584	0.231719	0.958695	1.74645	0.216596	0.0736534	0.23647	1.01503	0.148961	0.458891	1.81947	0.352783	2.57094
IGF 1 3	0.699406	1.38453	0.687841	3.05123	0.324838	0.382521	0.0778438	3.45524	3.19873	2.58643	1.05908	1.21649	5.31509	0.253583	0.305645	0.463663	0.290309	0.457235	3.60163	0.473249	0.170929	0.103914	0.313075	0.236957	0.174541	0.330014	0.0170793	2.00255	0.114591	0.0386616	0.0711141	0.449756	0.60125	0.439477	1.76613	1.39236	0.339878	0.246862	0.871789	1.81821	0.222617	0.0719776	0.263668	1.05081	0.132814	0.443028	1.73224	0.368507	2.54896
IGF 5 1	0.873733	1.38482	0.756269	3.33171	0.310572	0.359605	0.0810402	3.67354	3.63702	2.61579	1.91671	2.22968	5.0959	0.279815	0.288286	0.504933	0.267573	0.445506	3.62411	0.418359	0.180744	0.102097	0.310116	0.259392	0.17306	0.307737	0.016705	2.0163	0.142918	0.0392337	0.0693211	0.433551	0.621689	0.419611	1.61447	1.52865	0.375845	0.223652	0.924934	1.76545	0.198215	0.0741587	0.245958	1.18438	0.121902	0.463605	1.82894	0.329975	2.67704
IGF 5 2	0.753827	1.39864	0.735271	2.95977	0.311773	0.410636	0.0747886	3.39773	3.42172	2.71183	1.97748	2.12844	5.04721	0.217592	0.274952	0.456431	0.257032	0.473982	3.15391	0.419075	0.180449	0.100386	0.337223	0.226466	0.173848	0.268367	0.0143042	1.98431	0.130007	0.0395435	0.0650478	0.496847	0.619047	0.46076	1.71943	1.43762	0.35767	0.219325	0.870774	1.74406	0.203415	0.0783969	0.235906	1.04383	0.151359	0.478549	1.80475	0.310799	2.76999
IGF 5 3	0.713138	1.28814	0.745554	3.02508	0.333167	0.375898	0.0764183	3.50562	3.48932	2.37021	1.9531	2.34243	4.73351	0.256092	0.284249	0.305702	0.259654	0.486537	3.07043	0.368476	0.18799	0.106383	0.340652	0.274307	0.189832	0.275912	0.0165536	1.80401	0.135712	0.0416281	0.0772344	0.498049	0.605071	0.450684	1.46272	1.34534	0.361496	0.231769	0.736385	1.54014	0.218481	0.0757715	0.239303	0.961804	0.142161	0.452396	1.63593	0.293213	2.44416
IGF 10 1	0.629148	1.36594	0.741771	2.9852	0.371574	0.441	0.082038	3.33005	3.55192	2.44195	1.87944	2.07804	4.96207	0.262553	0.296032	0.529127	0.267334	0.337097	3.10261	0.351394	0.206375	0.110942	0.29443	0.261682	0.207015	0.32935	0.0173494	1.6492	0.145423	0.0329262	0.0816676	0.459695	0.565198	0.439876	1.48729	1.29056	0.319183	0.188629	0.952687	1.48242	0.219055	0.0757414	0.246682	1.01145	0.126526	0.459103	1.72823	0.338089	2.46781
IGF 10 2	0.687932	1.38502	0.77456	3.10701	0.343138	0.383816	0.0844798	3.59503	3.07737	2.48369	1.92487	2.34638	4.73007	0.239933	0.298876	0.323653	0.260502	0.511523	2.94976	0.392484	0.185713	0.106783	0.344709	0.25206	0.203871	0.306922	0.015296	1.76462	0.188097	0.0365683	0.0830205	0.531456	0.642993	0.472534	1.54189	1.45773	0.370354	0.232078	0.93497	1.53349	0.223394	0.07513	0.249145	1.03507	0.147403	0.501827	1.79946	0.307898	2.43533
IGF 10 3	0.676915	1.39127	0.763127	3.08076	0.336896	0.403045	0.0782078	3.77254	3.62007	2.49571	1.6098	1.89554	5.42313	0.234535	0.256656	0.481523	0.246373	0.464404	3.10208	0.364796	0.200192	0.10556	0.321182	0.271181	0.180251	0.346951	0.0136027	1.73839	0.128427	0.0353302	0.0825103	0.490716	0.599105	0.454177	1.62511	1.46952	0.391351	0.213056	0.936415	1.54694	0.21973	0.0703232	0.245501	1.00733	0.133774	0.483663	1.71411	0.233183	2.5277
IGF 20 1	0.711992	1.37472	0.70449	3.44917	0.357375	0.374877	0.088169	3.78211	3.3983	2.53692	1.70549	2.04035	5.1246	0.282505	0.289456	0.335509	0.245422	0.476989	3.06189	0.393362	0.218274	0.117676	0.331506	0.264051	0.202093	0.430916	0.0154364	1.75793	0.138836	0.037989	0.0886463	0.531962	0.610223	0.434941	1.47309	1.3844	0.363808	0.213756	0.983986	1.51579	0.223312	0.076009	0.172698	0.948897	0.145476	0.531945	1.77798	0.270045	2.4555
IGF 20 2	0.786001	1.40626	0.726187	3.04555	0.295964	0.354293	0.0807077	4.01572	3.73338	2.38889	1.65226	1.86103	5.35473	0.246485	0.260627	0.473046	0.228465	0.490003	3.00464	0.376228	0.203606	0.102603	0.372931	0.238663	0.189657	0.390731	0.0138252	1.7783	0.14798	0.0390192	0.078613	0.543692	0.71391	0.445099	1.52996	1.57988	0.378799	0.211502	1.00065	1.62032	0.209969	0.0650715	0.20523	1.02583	0.141269	0.476052	1.74721	0.266749	2.44779
IGF 20	0.675852	1.40775	0.703952	2.91277	0.319969	0.375338	0.0834002	3.90598	3.44301	2.73635	1.71983	2.10445	6.56798	0.24542	0.304007	0.388245	0.22993	0.47277	3.3197	0.372704	0.20077	0.0977663	0.332018	0.254964	0.18515	0.341116	0.0144949	2.0127	0.131313	0.0376536	0.0843472	0.486003	0.650697	0.451484	1.50246	1.3852	0.398428	0.214923	0.997773	1.58275	0.21936	0.0667422	0.219166	1.03862	0.131377	0.516914	1.76939	0.259485	2.36339
[truncated: 91 more columns]

## Sheet: Procedure
1	Data of pReceptor, pAkt, pRPS6K, and pMAPK are collected
2	Average and standard deviation of triplicates for each sample are calculated
3	The IGF1 stimulation condition values are normalized by subtracting the mean SFM condition values
4	The negative relative values obtained are discarded by summing the highest magnitude negative values with all other conditions of the same antibody column
5	The normalized std values are calculated by taking square root of sum of squares of the perturbation condition std and SFM condition std values
6	The simulation results are also normalized by no perturbation values and compared to above data

## Sheet: MCF7 IGF1 dose response
Sample Name	IGFR1_pY1135_RS00266165.txt	AKT_pT308_RS00266606.txt	P70s6k_pT389_RS00266609.txt	MAPK_pT202_204_RS00266102.txt
SFM 1	0.0592097	0.194363	0.320681	0.277256
SFM 2	0.0550147	0.143129	0.542832	0.206966
SFM 3	0.075488	0.220925	0.316651	0.153236
IGF 0.1 1	0.0514257	0.293678	0.7444	0.316245
IGF 0.1 2	0.066364	0.308054	0.786024	0.319815
IGF 0.1 3	0.0594138	0.258319	0.941644	0.28726
IGF 1 1	0.204863	1.15917	2.64386	0.683915
IGF 1 2	0.226913	1.47766	2.02809	0.795853
IGF 1 3	0.174203	1.21649	1.78307	0.786412
IGF 5 1	0.397178	2.22968	2.24857	1.30612
IGF 5 2	0.419217	2.12844	2.27215	1.12843
IGF 5 3	0.387433	2.34243	3.0057	0.861851
IGF 10 1	0.425051	2.07804	2.7223	1.19223
IGF 10 2	0.45673	2.34638	2.32063	1.40038
IGF 10 3	0.43954	1.89554	1.98648	1.47585
IGF 20 1	0.40062	2.04035	2.47826	1.53463
IGF 20 2	0.515862	1.86103	2.33175	1.45305
IGF 20 3	0.453469	2.10445	2.62389	1.46433
