# Supplementary material for: Inhibition of RPS6K reveals context-dependent Akt activity in luminal breast cancer cells
Source: PLoS Comput Biol. 2021 Jun 30;17(6):e1009125. doi: 10.1371/journal.pcbi.1009125 (PMC8277016; doi:10.1371/journal.pcbi.1009125)
Supplement: S3 Table — (XLSX) [file pcbi.1009125.s014.xlsx]

## Sheet: PI3K inhibition ALL
Sample Code	Sample Name	Sample Description	14.3.3.B_RS00276550.txt	14.3.3.Z_RS00276129.txt	4EBP1_pS65_RS00276286.txt	4EBP1_pT37_RS00275905.txt	4EBP1_pT70_RS00276293.txt	4EBP1_RS00276287.txt	ACC_pS79_RS00276312.txt	AIB.1_RS00276140.txt	AKT_pS473_RS00276271.txt	AKT_pT308_RS00276272.txt	AKT_RS00276273.txt	AMPK.A_pT172_RS00276307.txt	AMPK.A_RS00276308.txt	AR_RS00276395.txt	ATM_pS1981_RS00275895.txt	ATM_RS00276546.txt	ATR_pS428_RS00276111.txt	ATR_RS00275902.txt	ATR_RS00275909..1_50..txt	ATRIP_RS00275903.txt	BCl2_RS00276531.txt	Beta.Catenin_RS00276138.txt	BIM_RS00276148.txt	BRCA2_RS00276398.txt	c.JUN_pS73_RS00276295.txt	c.JUN_RS00276296.txt	c.Myc_pT58_RS00276403.txt	c.Myc_RS00276402.txt	c.RAF_RS00276133.txt	c_KIT_RS00276486.txt	Caspase.3_RS00276294.txt	Caspase.7_RS00275892.txt	Caveolin_RS00276143.txt	CD31_RS00276532.txt	CHK1_pS345_RS00276114.txt	CHK1_RS00276113.txt	CHK2_pT68_RS00276116.txt	CHK2_RS00276115.txt	Collagen.type.VI_RS00276482.txt	COX2_RS00276481.txt	Cyclie.D1_RS00276290.txt	Cyclin.B1_RS00276289.txt	Cyclin.E1_RS00276533.txt	E.Cadherin_RS00276301.txt	EGFR_pY1173_RS00276145.txt	EGFR_pY992_RS00276150.txt	EGFR_RS00276149.txt
Z-1	MCF7 LY BEZ-1	15' SFM 1	0.175188	1.5813	1.34016	1.22601	0.926025	0.842666	0.296844	2.68035	0.292341	0.29697	5.95534	0.317761	0.789512	2.4714	0.34272	1.12322	0.120059	0.125035	0.754287	0.371612	0.2967	6.05078	0.370384	0.148409	0.59233	0.555104	0.0408122	1.1102	4.7368	0.155479	0.56963	0.0599681	0.0421717	0.0499987	0.0843783	0.102446	0.26492	0.779882	1.15051	0.69861	0.81755	1.56712	0.397339	1.94148	0.269577	0.0882086	0.692928
Z-2	MCF7 LY BEZ-2	15' SFM 2	0.172883	1.69906	1.36278	1.13534	0.923974	0.908866	0.327634	2.89848	0.316083	0.319779	6.00594	0.364012	0.860126	2.50097	0.320355	1.26558	0.115383	0.116192	0.742046	0.389814	0.303613	6.52343	0.407422	0.182603	0.553278	0.513632	0.0384291	1.01376	4.6189	0.142935	0.608478	0.0627396	0.0384802	0.0465699	0.0779076	0.101288	0.263826	0.792113	1.18558	0.739187	0.85922	1.65128	0.394009	1.97166	0.268137	0.0871252	0.671133
Z-3	MCF7 LY BEZ-3	15' SFM 3	0.192982	1.71404	1.39683	1.18013	0.896391	0.879297	0.303851	2.81907	0.311581	0.310624	6.65629	0.293658	0.859103	2.58079	0.336845	1.20958	0.115626	0.12921	0.726455	0.383724	0.316303	6.51318	0.380439	0.145013	0.565551	0.548159	0.0408145	1.05171	4.52064	0.173423	0.593265	0.0622862	0.0437261	0.0458194	0.0821226	0.108278	0.268041	0.808752	1.10953	0.753734	0.840714	1.73123	0.387338	1.96333	0.28268	0.0973551	0.701161
Z-4	MCF7 LY BEZ-4	15' IGF 1	0.255811	1.72534	1.35695	1.20224	0.85364	0.814183	0.253919	2.66997	5.14032	1.95429	4.74497	0.247294	0.796734	2.25446	0.251292	1.15407	0.111265	0.110493	0.719285	0.393176	0.276469	6.00314	0.325996	0.137877	0.635966	0.557031	0.0364362	1.23651	4.21649	0.140782	0.537176	0.0554126	0.0358884	0.0422399	0.0664066	0.095431	0.212469	0.727426	1.11508	0.710878	0.862237	1.49092	0.359795	1.741	0.236508	0.0792263	0.65889
Z-5	MCF7 LY BEZ-5	15' IGF 2	0.16981	1.87635	1.37716	1.16033	0.864526	0.780227	0.275817	2.6597	5.25772	2.03335	4.97961	0.277351	0.728725	2.26991	0.279695	1.1008	0.121804	0.115244	0.69536	0.354301	0.269224	6.62117	0.320513	0.139514	0.659214	0.53573	0.0380227	1.15115	4.55685	0.153768	0.518005	0.0576728	0.0386172	0.0445465	0.0712075	0.105074	0.224434	0.73059	1.04407	0.66033	0.832024	1.50032	0.372439	1.75647	0.252224	0.0836887	0.633507
Z-6	MCF7 LY BEZ-6	15' IGF 3	0.359509	1.77729	1.32375	1.29906	0.819653	0.777077	0.256537	2.55707	4.9976	1.98545	5.44602	0.243826	0.73007	2.31209	0.242812	1.04246	0.108757	0.115952	0.76646	0.490321	0.296842	6.39254	0.331787	0.152424	0.698919	0.5487	0.0392426	1.95541	4.20953	0.143375	0.518948	0.0598459	0.0386266	0.0420388	0.0674212	0.10428	0.215453	0.735289	1.12643	0.709852	0.842085	1.45751	0.349184	1.72876	0.224713	0.0827304	0.723322
Z-7	MCF7 LY BEZ-7	15' LY 1	0.173764	1.97596	1.14223	0.824996	0.985275	0.900836	0.36132	2.8823	0.158638	0.258022	6.08702	0.298297	0.765331	2.43817	0.262817	1.15016	0.10001	0.113321	0.779053	0.378761	0.308661	6.99221	0.427554	0.156769	0.718566	0.583249	0.0385361	0.728423	4.52687	0.147224	0.594946	0.0784754	0.0419235	0.0453409	0.0746511	0.10622	0.279895	0.821514	1.20088	0.798687	0.798608	1.57187	0.379879	1.7624	0.255901	0.0960705	0.705407
Z-8	MCF7 LY BEZ-8	15' LY 2	0.260177	1.63952	1.13022	0.786086	0.921658	0.793782	0.39789	2.4628	0.162519	0.274681	5.79764	0.323527	0.718113	2.17349	0.284729	1.02664	0.105342	0.120226	0.802393	0.411105	0.308819	5.75146	0.425698	0.158714	0.664619	0.560689	0.0385378	0.883329	3.97113	0.15397	0.565143	0.082252	0.0428127	0.0480047	0.0821407	0.106313	0.271398	0.767915	1.08393	0.766978	0.778163	1.55893	0.401434	1.69567	0.268908	0.0965901	0.676349
Z-9	MCF7 LY BEZ-9	15' LY 3	0.188844	1.82135	1.12722	0.752837	0.85672	0.822848	0.363531	2.64183	0.172938	0.266862	6.34771	0.353688	0.724599	2.46219	0.302087	1.01895	0.114713	0.122713	0.761998	0.318079	0.319197	6.57067	0.469366	0.165827	0.646402	0.545753	0.0378688	0.659206	4.62245	0.155005	0.544971	0.0740356	0.0410088	0.0459709	0.0751994	0.107536	0.300744	0.781261	1.09172	0.727924	0.764366	1.53975	0.337825	1.76965	0.268218	0.102474	0.645863
Z-10	MCF7 LY BEZ-10	15' BEZ 1	0.186556	1.81592	1.09615	0.746578	0.954763	0.822508	0.355034	2.72878	0.139457	0.279244	6.21246	0.27213	0.754176	2.1324	0.27255	1.13317	0.111272	0.122157	0.730556	0.395451	0.307983	7.19168	0.516308	0.164638	0.681205	0.621769	0.0408936	1.01175	4.32548	0.137973	0.608594	0.0712983	0.0399462	0.0455875	0.0722371	0.108971	0.16846	0.815875	1.16885	0.686086	0.854645	1.49017	0.357947	1.87133	0.249233	0.100551	0.719352
Z-11	MCF7 LY BEZ-11	15' BEZ 2	0.1897	1.8291	1.05762	0.695284	0.940821	0.842434	0.301641	2.40043	0.153693	0.268998	6.69452	0.248271	0.75337	2.20055	0.261606	1.12058	0.119002	0.118569	0.715062	0.374501	0.313238	6.93457	0.475757	0.184217	0.671813	0.613636	0.0372458	1.04831	4.87961	0.131614	0.575043	0.0745748	0.0406157	0.0450426	0.0763326	0.107973	0.160175	0.779373	1.09574	0.788832	0.880237	1.36058	0.369402	1.7966	0.248735	0.105183	0.760682
Z-12	MCF7 LY BEZ-12	15' BEZ 3	0.202639	1.80479	1.06694	0.699228	0.861321	0.90269	0.380003	2.60215	0.169447	0.285001	5.81639	0.281833	0.670989	2.36274	0.282636	1.07358	0.123419	0.140424	0.642127	0.386814	0.323162	6.18123	0.48273	0.17585	0.670288	0.570179	0.0386152	1.03784	4.4088	0.14918	0.546324	0.0707581	0.0424425	0.0457048	0.0805851	0.110957	0.16401	0.810453	0.983478	0.698068	0.898976	1.36483	0.393251	1.69261	0.280211	0.115161	0.639705
Z-13	MCF7 LY BEZ-13	15' IGF + LY 1	0.192202	2.00478	1.02829	0.75239	0.824555	0.818919	0.331194	2.37488	0.80913	0.66381	5.65445	0.274253	0.636198	2.20164	0.278626	1.0044	0.131861	0.134949	0.647468	0.374282	0.343828	6.29545	0.449407	0.157426	0.756007	0.550541	0.0398229	0.833758	4.12585	0.134306	0.477954	0.078951	0.0408034	0.0425755	0.0773828	0.112675	0.255053	0.752409	0.901446	0.645091	0.838231	1.37569	0.365601	1.81887	0.276637	0.0986236	0.574879
Z-14	MCF7 LY BEZ-14	15' IGF + LY 2	0.161473	6.09006	1.15578	0.818203	0.826776	0.83061	0.310443	2.3198	1.01787	0.740398	6.79843	0.348089	0.766989	2.46981	0.325497	1.20612	0.105371	0.0926795	0.434298	0.319217	0.267388	5.24548	0.362249	0.137	0.68796	0.570486	0.0409015	1.19964	2.63444	0.117724	0.378326	0.0724112	0.0535475	0.0494857	0.0728304	0.0996866	0.221756	1.08522	0.976005	0.868733	0.687672	1.40015	0.329912	1.72392	0.354937	0.0928652	0.534176
Z-15	MCF7 LY BEZ-15	15' IGF + LY 3	0.151964	5.41682	1.21774	0.768043	0.885258	0.911788	0.309227	2.38946	0.842978	0.686842	6.20653	0.302775	0.781034	2.29897	0.345044	1.16187	0.0823593	0.0886177	0.423554	0.320206	0.249037	5.29075	0.336188	0.135465	0.738313	0.580432	0.0403651	1.08582	3.7542	0.123652	0.36913	0.063497	0.0565727	0.0491815	0.0711917	0.0964804	0.212889	0.992752	1.0781	0.979609	0.732742	1.5258	0.31462	1.62893	0.285918	0.0902312	0.652369
Z-16	MCF7 LY BEZ-16	15' IGF + BEZ 1	0.158981	4.6874	1.13463	0.690353	0.879386	0.90504	0.353964	2.98303	0.378826	0.825995	6.71404	0.259815	0.775746	2.53611	0.374425	1.31399	0.109268	0.0977844	0.537249	0.337864	0.25583	5.50088	0.324074	0.139817	1.15226	0.501574	0.0461308	1.27764	4.22057	0.125361	0.39419	0.0793612	0.0528906	0.0407952	0.0669173	0.0896362	0.138572	0.916244	1.03406	0.730606	0.714593	1.23289	0.359206	1.7875	0.242923	0.0933557	0.589399
Z-17	MCF7 LY BEZ-17	15' IGF + BEZ 2	0.170886	4.21976	1.12115	0.765729	0.809521	0.996935	0.302395	2.32533	0.35338	0.92584	6.15503	0.319053	0.82706	2.29572	0.325326	1.27855	0.11804	0.0982929	0.547954	0.328294	0.103364	4.63609	0.333865	0.167854	0.682635	0.612285	0.0490387	1.39376	3.72706	0.13301	0.461441	0.0721249	0.0553543	0.00922084	0.084431	0.091924	0.153837	1.00027	1.18702	0.773436	0.718739	1.31379	0.360826	1.65366	0.245593	0.0985123	0.589841
Z-18	MCF7 LY BEZ-18	15' IGF + BEZ 3	0.165604	3.261	1.08747	0.747998	0.870007	0.959838	0.348651	2.42239	0.340334	0.982871	6.83126	0.277343	0.737509	2.46404	0.326672	1.2208	0.113262	0.0887875	0.601649	0.307541	0.26258	4.4299	0.311371	0.162622	0.73814	0.608877	0.0442528	1.37865	3.85048	0.130054	0.470186	0.0697682	0.0469441	0.0480175	0.0784155	0.0855465	0.153407	0.909274	1.31446	0.720745	0.738117	1.4817	0.367313	1.63648	0.220009	0.099217	0.601318
Z-19	MCF7 LY BEZ-19	24h SFM 1	0.165384	2.42261	1.09729	1.10103	0.839204	0.816878	0.308933	2.77083	0.516443	0.423042	6.42042	0.218362	0.817548	3.11459	0.329252	1.25249	0.109336	0.0984872	0.524707	0.313539	0.264355	5.25771	0.373769	0.16088	0.723916	0.703055	0.0388648	1.02584	3.43646	0.128914	0.484487	0.0691227	0.0592817	0.0460314	0.0836028	0.102915	0.208776	0.839494	1.24296	0.748516	0.717701	2.68059	0.437663	1.65947	0.237779	0.101671	0.595205
Z-20	MCF7 LY BEZ-20	24h SFM 2	0.17634	2.12157	1.15905	1.10869	0.803609	0.834092	0.287294	2.81894	0.5757	0.437207	7.53194	0.241974	0.794691	3.72195	0.336406	1.31248	0.118148	0.110304	0.583393	0.313286	0.305809	5.97497	0.393977	0.172112	0.713473	0.713709	0.0392654	1.07348	3.56193	0.129992	0.541418	0.0698931	0.0581265	0.0454419	0.0836465	0.105209	0.213435	0.819236	1.27986	0.76604	0.709431	3.05731	0.471225	1.89183	0.254445	0.103434	0.690721
Z-21	MCF7 LY BEZ-21	24h SFM 3	0.1744	1.84769	1.15995	1.08443	0.74162	0.852647	0.295726	2.52296	0.568154	0.443091	5.87965	0.265014	0.857315	2.91605	0.326325	1.24646	0.114083	0.110848	0.611048	0.333631	0.279326	5.25219	0.409788	0.16402	0.775404	0.664861	0.0409302	1.01053	3.72146	0.123671	0.501249	0.0726344	0.0475409	0.0489691	0.0796334	0.108864	0.210914	0.800052	1.25134	0.742156	0.71774	2.38395	0.472447	1.7626	0.224018	0.0962403	0.660277
Z-22	MCF7 LY BEZ-22	24h IGF 1	0.159936	1.76511	1.47121	1.21075	0.919466	0.878266	0.298986	2.66634	3.39423	1.42293	5.75257	0.20368	0.753245	2.0651	0.312958	0.967592	0.144584	0.112526	0.668725	0.322134	0.213126	4.62567	0.320188	0.160219	0.942681	0.745786	0.0429126	0.769195	4.1086	0.128973	0.522242	0.0536157	0.0384372	0.0449891	0.0813402	0.10931	0.170583	0.700176	1.19531	0.702254	0.863777	7.36123	0.382562	1.66066	0.221549	0.0868006	0.601651
Z-23	MCF7 LY BEZ-23	24h IGF 2	0.143927	1.68873	1.57731	1.33658	1.04322	0.969306	0.312022	2.53889	3.76272	1.52441	6.30091	0.185381	0.90776	2.11155	0.282632	1.04925	0.132691	0.108174	0.705829	0.301153	0.193135	5.45764	0.320259	0.14113	0.851614	0.891058	0.0398058	0.743764	4.84562	0.118789	0.510116	0.0495575	0.0378731	0.0487769	0.0831497	0.117952	0.171853	0.747039	1.28826	0.8021	0.894562	7.88914	0.367724	1.72419	0.203726	0.0780998	0.68438
Z-24	MCF7 LY BEZ-24	24h IGF 3	0.168588	1.48944	1.51474	1.24738	0.938375	0.866766	0.307827	2.60175	3.3932	1.40987	5.74168	0.209628	0.736606	2.07012	0.298823	1.0505	0.134609	0.122957	0.709371	0.329708	0.233516	5.44017	0.325402	0.15778	0.748505	0.816981	0.0429614	0.732206	4.66014	0.132802	0.584762	0.0503322	0.0394301	0.0444551	0.0844729	0.108442	0.194609	0.682441	1.23708	0.7044	0.768508	8.00876	0.42175	1.6963	0.245624	0.0827822	0.675819
Z-25	MCF7 LY BEZ-25	24h LY 1	0.193054	1.72616	0.959524	0.767931	0.664391	0.896844	0.377518	2.06312	0.24628	0.39411	6.24356	0.461307	0.969744	2.5876	0.318308	1.13494	0.0826692	0.131174	0.744688	0.318703	0.334399	5.58057	0.484933	0.161475	0.920219	1.17927	0.0379659	0.661146	3.7046	0.146384	0.598037	0.136836	0.0372606	0.0482278	0.082806	0.0988699	0.288178	0.721755	1.38655	0.788634	0.450695	1.24417	0.387112	1.80082	0.290623	0.0952159	0.777033
Z-26	MCF7 LY BEZ-26	24h LY 2	0.190955	1.84641	1.03637	0.75465	0.721594	0.963747	0.382798	2.49347	0.242896	0.374142	6.62215	0.473295	0.968943	2.89824	0.318345	1.16287	0.0774779	0.125326	0.807597	0.317345	0.329425	5.89049	0.482372	0.145562	0.893076	1.06796	0.0367908	0.683678	3.94491	0.145488	0.578049	0.134057	0.0341329	0.0484273	0.0826895	0.0970826	0.278006	0.68999	1.27556	0.689278	0.465843	1.35683	0.373821	1.91755	0.281103	0.113081	0.744997
Z-27	MCF7 LY BEZ-27	24h LY 3	0.189504	1.98522	0.98873	0.663704	0.775301	0.919645	0.405763	2.60742	0.222303	0.389164	6.69614	0.525012	0.99709	2.95631	0.297347	1.20132	0.0790101	0.125514	0.761653	0.311084	0.340313	6.40917	0.488509	0.142851	0.824762	0.969907	0.0358031	0.68521	4.12574	0.13913	0.58257	0.133438	0.0326369	0.0455419	0.0726394	0.0910884	0.271293	0.729787	1.27764	0.800007	0.486832	1.25255	0.370957	1.9197	0.287391	0.0921864	0.725881
Z-28	MCF7 LY BEZ-28	24h BEZ 1	0.188315	1.90533	1.01306	0.635857	0.756127	0.93934	0.360938	2.13893	0.235881	0.396882	6.63645	0.427174	0.900954	2.47519	0.306118	1.22847	0.0805599	0.123473	0.772088	0.32771	0.348215	6.9908	0.448309	0.156793	0.972435	0.970645	0.0372163	0.926104	3.84996	0.145491	0.599531	0.108957	0.0516976	0.0474701	0.0769584	0.0947967	0.180452	0.713769	1.22582	0.722664	0.496296	1.0154	0.375239	1.96233	0.273003	0.0878426	0.716185
Z-29	MCF7 LY BEZ-29	24h BEZ 2	0.186431	1.91474	1.01228	0.60185	0.682286	0.948761	0.398034	2.24028	0.221709	0.379457	4.93847	0.426751	0.901269	2.4843	0.280924	1.18236	0.0827704	0.126191	0.691876	0.328484	0.336222	6.51779	0.468495	0.153941	0.903898	0.943068	0.0404328	0.978256	3.71386	0.144655	0.596711	0.141662	0.0486586	0.0477887	0.0749583	0.0933254	0.201381	0.750511	1.14502	0.737004	0.525999	0.881022	0.367693	1.94281	0.259331	0.0877299	0.724462
Z-30	MCF7 LY BEZ-30	24h BEZ 3	0.176134	1.93603	0.98544	0.645173	0.739851	0.941643	0.368994	2.15856	0.194962	0.40797	6.29041	0.376097	0.860402	2.46131	0.274506	1.15945	0.0797992	0.125108	0.810616	0.329349	0.354337	6.53527	0.489576	0.157704	1.03726	1.03862	0.0406387	1.0543	3.78009	0.145358	0.658111	0.139612	0.0491786	0.0473365	0.0711653	0.0898275	0.186041	0.733208	1.30213	0.750068	0.494492	1.13286	0.366208	1.96599	0.247777	0.0893993	0.762313
Z-31	MCF7 LY BEZ-31	24h IGF + LY 1	0.189483	1.94361	0.96357	0.792834	0.770912	0.775464	0.256866	2.52319	0.609129	0.590541	7.27347	0.290473	0.799756	3.15967	0.267104	1.17919	0.0882375	0.119789	0.727345	0.307717	0.314482	6.64676	0.455545	0.14933	0.851236	0.950144	0.0371567	0.743386	4.16202	0.141379	0.596756	0.0710621	0.0351567	0.0471738	0.0737896	0.0901448	0.248868	0.706246	1.29623	0.821103	0.538451	1.04827	0.391859	1.46824	0.234223	0.0914712	0.757256
Z-32	MCF7 LY BEZ-32	24h IGF + LY 2	0.182881	1.88864	0.990841	0.827076	0.762056	0.731426	0.254458	2.39123	0.640061	0.585024	6.85027	0.289921	0.883545	3.38972	0.259027	1.08561	0.089536	0.118873	0.742519	0.309382	0.325214	6.54111	0.492368	0.165347	0.882933	0.933127	0.036249	0.745918	4.08718	0.142961	0.579136	0.0746586	0.0363152	0.0452093	0.079007	0.0905383	0.249851	0.679295	1.46347	0.776701	0.557795	1.04611	0.399492	1.71133	0.233466	0.0926508	0.776873
Z-33	MCF7 LY BEZ-33	24h IGF + LY 3	0.191623	1.76691	0.980918	0.746381	0.693328	0.742673	0.274981	2.39544	0.639355	0.548124	6.61215	0.297069	0.874551	2.95057	0.253431	1.07247	0.0937565	0.118855	0.708093	0.327389	0.319424	5.93555	0.529624	0.148414	0.673946	0.750424	0.0368578	0.712724	4.04676	0.146859	0.524483	0.0754458	0.0380208	0.0449664	0.0737944	0.100133	0.269899	0.728609	1.18243	0.81377	0.602454	1.12624	0.389263	1.63249	0.221423	0.0980473	0.768326
Z-34	MCF7 LY BEZ-34	24h IGF + BEZ	0.19392	1.97847	0.968371	0.564687	0.710616	0.8134	0.248436	2.4591	0.386729	1.26967	6.2503	0.249039	0.804293	2.9527	0.25224	1.11459	0.0953245	0.114887	0.712572	0.328742	0.35806	6.38341	0.47944	0.153046	0.838012	0.807726	0.0398996	1.0443	3.98852	0.136815	0.604117	0.073648	0.0415786	0.0416477	0.067153	0.0918012	0.178482	0.698497	1.11129	0.685421	0.630265	0.885962	0.344928	1.78043	0.219356	0.0935003	0.707786
Z-35	MCF7 LY BEZ-35	24h IGF + BEZ	0.197967	2.02809	0.923527	0.634546	0.732377	0.808676	0.260822	2.18078	0.382768	1.14352	5.61631	0.253607	0.818284	2.90858	0.249202	1.08466	0.107572	0.113122	0.696174	0.331077	0.366126	6.57603	0.491527	0.179285	0.866054	0.884441	0.0400892	1.1446	4.0375	0.141809	0.595527	0.0684683	0.0443946	0.0446868	0.072433	0.104083	0.198276	0.70615	1.19792	0.718309	0.653266	0.896834	0.347895	1.66988	0.242331	0.101184	0.7094
Z-36	MCF7 LY BEZ-36	24h IGF + BEZ	0.197367	1.96661	0.980694	0.505879	0.64055	0.807435	0.302435	2.31147	0.364812	1.21853	6.31742	0.239891	0.7576	3.286	0.250066	1.1714	0.109302	0.120577	0.590591	0.326204	0.364341	7.20866	0.50056	0.153055	0.908797	0.685065	0.0342253	1.13046	4.22677	0.133878	0.517132	0.0675076	0.0404568	0.0431336	0.0685354	0.105342	0.176069	0.722695	1.04705	0.682593	0.692478	0.840923	0.256605	1.76797	0.24475	0.098352	0.689507
[truncated: 89 more columns]

## Sheet: Procedure
1	15 min data of pReceptor, pAkt, pRPS6K, and pMAPK are collected
2	Average and standard deviation of triplicates for each sample are calculated
3	The perturbation condition values are normalized by subtracting the mean SFM condition values
4	The negative relative values obtained are discarded by summing the highest magnitude negative values with all other conditions of the same antibody column
5	The normalized std values are calculated by taking square root of sum of squares of the perturbation condition std and SFM condition std values
6	The simulation results are also normalized by no perturbation values and compared to above data

## Sheet: PI3K inhibition Selected
Sample Code	Sample Name	Sample Description	IGFR1_pY1135_RS00276407.txt	AKT_pT308_RS00276272.txt	p70S6K_pT389_RS00276275.txt	MAPK_pT202_RS00276317.txt
Z-1	MCF7 LY BEZ-1	15' SFM 1	0.226985	0.29697	0.636127	0.333004																																											NA
Z-2	MCF7 LY BEZ-2	15' SFM 2	0.22905	0.319779	0.658596	0.324101																																											NA
Z-3	MCF7 LY BEZ-3	15' SFM 3	0.229353	0.310624	0.706222	0.393365																																											NA
Z-4	MCF7 LY BEZ-4	15' IGF 1	1.09845	1.95429	3.49704	1.08606																																											NA
Z-5	MCF7 LY BEZ-5	15' IGF 2	1.03659	2.03335	3.67488	1.02081																																											NA
Z-6	MCF7 LY BEZ-6	15' IGF 3	0.986322	1.98545	3.90363	1.06157																																											NA
Z-7	MCF7 LY BEZ-7	15' LY 1	0.22396	0.258022	0.264964	0.504324																																											NA
Z-8	MCF7 LY BEZ-8	15' LY 2	0.24224	0.274681	0.256034	0.492719																																											NA
Z-9	MCF7 LY BEZ-9	15' LY 3	0.250716	0.266862	0.257963	0.593559																																											NA
Z-10	MCF7 LY BEZ-10	15' BEZ 1	0.242809	0.279244	0.247069	0.487301																																											NA
Z-11	MCF7 LY BEZ-11	15' BEZ 2	0.234178	0.268998	0.259146	0.363168																																											NA
Z-12	MCF7 LY BEZ-12	15' BEZ 3	0.274708	0.285001	0.259118	0.567254																																											NA
Z-13	MCF7 LY BEZ-13	15' IGF + LY 1	0.953212	0.66381	0.309334	1.07163																																											NA
Z-14	MCF7 LY BEZ-14	15' IGF + LY 2	1.09548	0.740398	0.289356	0.898542																																											NA
Z-15	MCF7 LY BEZ-15	15' IGF + LY 3	1.10028	0.686842	0.27077	0.834736																																											NA
Z-16	MCF7 LY BEZ-16	15' IGF + BEZ 1	1.06631	0.825995	0.274198	0.996502																																											NA
Z-17	MCF7 LY BEZ-17	15' IGF + BEZ 2	1.10331	0.92584	0.276728	1.02533																																											NA
Z-18	MCF7 LY BEZ-18	15' IGF + BEZ 3	1.1261	0.982871	0.287964	1.25682																																											NA
Z-19	MCF7 LY BEZ-19	24h SFM 1	0.212331	0.423042	0.780628	0.314263																																											NA
Z-20	MCF7 LY BEZ-20	24h SFM 2	0.212814	0.437207	0.726468	0.311074																																											NA
Z-21	MCF7 LY BEZ-21	24h SFM 3	0.219154	0.443091	0.654061	0.297423																																											NA
Z-22	MCF7 LY BEZ-22	24h IGF 1	0.646535	1.42293	1.07144	0.531908																																											NA
Z-23	MCF7 LY BEZ-23	24h IGF 2	0.673889	1.52441	1.06382	0.580075																																											NA
Z-24	MCF7 LY BEZ-24	24h IGF 3	0.669496	1.40987	0.962712	0.56348																																											NA
Z-25	MCF7 LY BEZ-25	24h LY 1	0.249859	0.39411	0.2791	0.258738																																											NA
Z-26	MCF7 LY BEZ-26	24h LY 2	0.227179	0.374142	0.281819	0.266863																																											NA
Z-27	MCF7 LY BEZ-27	24h LY 3	0.226694	0.389164	0.284249	0.317546																																											NA
Z-28	MCF7 LY BEZ-28	24h BEZ 1	0.246326	0.396882	0.271741	0.276467																																											NA
Z-29	MCF7 LY BEZ-29	24h BEZ 2	0.23084	0.379457	0.256502	0.286967																																											NA
Z-30	MCF7 LY BEZ-30	24h BEZ 3	0.230195	0.40797	0.274057	0.297743																																											NA
Z-31	MCF7 LY BEZ-31	24h IGF + LY 1	0.990406	0.590541	0.284356	0.351416																																											NA
Z-32	MCF7 LY BEZ-32	24h IGF + LY 2	0.980696	0.585024	0.275973	0.363259																																											NA
Z-33	MCF7 LY BEZ-33	24h IGF + LY 3	0.997123	0.548124	0.296281	0.371759																																											NA
Z-34	MCF7 LY BEZ-34	24h IGF + BEZ	1.07906	1.26967	0.276133	0.459341																																											NA
Z-35	MCF7 LY BEZ-35	24h IGF + BEZ	1.01695	1.14352	0.284424	0.532817																																											NA
Z-36	MCF7 LY BEZ-36	24h IGF + BEZ	0.969407	1.21853	0.327157	0.536957																																											NA
[truncated: 1 more columns]
